# Supplementary material for: Superhydrophobic Methylated Silica Sol for Effective Oil–Water Separation
Source: Materials (Basel). 2020 Feb 13;13(4):842. doi: 10.3390/ma13040842 (PMC7078611; doi:10.3390/ma13040842)
Supplement: Supplementary file 1 [file materials-13-00842-s001.zip]

Archive with 7 entries (6 files):
- materials-713569/
- materials-713569/Video S1.mov
- materials-713569/Video S2.mov
- materials-713569/Video S3.mov
- materials-713569/Video S4.mov
- materials-713569/Video S5.mov
- materials-713569/Video S6.mov
